# Supplementary material for: Conjugated Oligoelectrolyte with DNA Affinity for Enhanced Nuclear Imaging and Precise DNA Quantification
Source: Biosensors (Basel). 2024 Feb 18;14(2):105. doi: 10.3390/bios14020105 (PMC10887168; doi:10.3390/bios14020105)
Supplement: Supplementary file 1 [file biosensors-14-00105-s001.zip]

Archive with 1 entries (1 files):
- biosensors-2839973-supplementary.pdf
